# Supplementary material for: Serum Calcium Concentration Is Associated with Bone Mineral Density and Synonymous Variants in the RYR1 Gene in a Mexican-Mestizo Population
Source: Med Sci (Basel). 2025 Dec 17;13(4):324. doi: 10.3390/medsci13040324 (PMC12734950; doi:10.3390/medsci13040324)
Supplement: Supplementary file 1 [file medsci-13-00324-s001.zip]

Archive with 2 entries (2 files):
- Supplementary Figure1.pdf
- Supplementary Tables S1-S5.pdf
